# Supplementary material for: Interaction of Alpha Synuclein and Microtubule Organization Is Linked to Impaired Neuritic Integrity in Parkinson’s Patient-Derived Neuronal Cells
Source: Int J Mol Sci. 2022 Feb 5;23(3):1812. doi: 10.3390/ijms23031812 (PMC8836605; doi:10.3390/ijms23031812)
Supplement: Supplementary file 1 [file ijms-23-01812-s001.zip]

Archive with 1 entries (1 files):
- ijms-1554936-supplementary.pdf
